# Supplementary material for: Integrated Analysis of RNA Binding Protein-Related lncRNA Prognostic Signature for Breast Cancer Patients
Source: Genes (Basel). 2022 Feb 14;13(2):345. doi: 10.3390/genes13020345 (PMC8872055; doi:10.3390/genes13020345)
Supplement: Supplementary file 1 [file genes-13-00345-s001.zip]

Archive with 1 entries (1 files):
- genes-1574947-supplementary.pdf
